# Supplementary material for: Phosphomimetic Tyrosine Mutations in Spa47 Inhibit Type Three Secretion ATPase Activity and Shigella Virulence Phenotype
Source: Pathogens. 2022 Feb 3;11(2):202. doi: 10.3390/pathogens11020202 (PMC8876561; doi:10.3390/pathogens11020202)
Supplement: Supplementary file 1 [file pathogens-11-00202-s001.zip]

Archive with 1 entries (1 files):
- pathogens-1566396-supplementary.pdf
